# Supplementary material for: Niclosamide and Pyrvinium Are Both Potential Therapeutics for Osteosarcoma, Inhibiting Wnt–Axin2–Snail Cascade
Source: Cancers (Basel). 2021 Sep 15;13(18):4630. doi: 10.3390/cancers13184630 (PMC8464802; doi:10.3390/cancers13184630)
Supplement: Supplementary file 1 [file cancers-13-04630-s001.zip]

Archive with 1 entries (1 files):
- cancers-1375202-supplementary.pdf
